# Supplementary material for: Repat33 Acts as a Downstream Component of Eicosanoid Signaling Pathway Mediating Immune Responses of Spodoptera exigua, a Lepidopteran Insect
Source: Insects. 2021 May 14;12(5):449. doi: 10.3390/insects12050449 (PMC8156158; doi:10.3390/insects12050449)
Supplement: Supplementary file 1 [file insects-12-00449-s001.zip]

Archive with 1 entries (1 files):
- insects-1205451-supplementary.pdf
